# Supplementary material for: Creation of a machine learning-based prognostic prediction model for various subtypes of laryngeal cancer
Source: Sci Rep. 2024 Mar 18;14:6484. doi: 10.1038/s41598-024-56687-x (PMC10948902; doi:10.1038/s41598-024-56687-x)
Supplement: Supplementary file 1 — Supplementary Table S1. [file 41598_2024_56687_MOESM1_ESM.xls]

## Sheet: Sheet1
	The outcomes of the univariate and multivariate Cox regression
		Glottic laryngeal carcinoma					Non-glottic laryngeal carcinoma			P value
Variable	Univariate analysisHR (95% CI)	P value	Multivariate analysisHR (95% CI)	P value		Variable	Univariate analysisHR (95% CI)	P value	Multivariate analysisHR (95% CI)
age (year)		<0.001		<0.001		age (year)		＜0.001		＜0.001
15-49	reference		reference			15-49	reference		reference
50-59	2.346（1.698-3.241）		2.235（1.616-3.091）			50-59	1.402（1.140-1.725)		1.378（1.120-1.696）
60-69	2.212（1.611-3.036）		2.425（1.765-3.332）			60-69	1.61(1.313-1.974)		1.589（11.295-1.949）
70-79	3.522（2.257-4.824）		4.325（3.153-5.993）			70-79	2.114(1.710-2.614)		2.161（1.747-2.673）
＞79	6.081（4.426-8.354）		7.368（5.354-10.138）			＞79	3.593(2.809-4.596)		3.687（2.877-4.724）
sex		0.26				sex		0.002		0.005
female	reference					female	reference		reference
male	1.10 (0.95-1.2)					male	1.177（1.062-1.303）		1.16（1.046-1.286）
histology		0.008				histology		0.68
other	reference					other	reference
squamous cell carcinoma	0.691（0.526-0.909）					squamous cell carcinoma	1 (0.84-1.3)
tumor size(cm)		0.001				tumor size(cm)		0.002
＜1	reference					＜1	reference
＜2	1.28（0.607-2.697）					＜2	1.15（0.571-2.485）
＞2	1.52（0.379-6.094）					＞2	1.32（0.284-5.874）
other	0.82（0.744-0.911）					other	0.74（0.654-0.821）
RNEval		<0.001				RNEval		0.003
no examination	reference					no examination	reference
endoscopic examination	1.125（0.801-1.581）					endoscopic examination	1.289（1.102-1.507）
autopsy	7.123（1.001-50.667）					autopsy	3.904（0.974-15.644）
RLN removed	1.577（1.319-1.885）					RLN removed	0.875（0.758-1.010）
endoscopic examination	1.395（0.724-2.686）					endoscopic examination	1.139（0.740-1.753）
removed.pathologic	1.95（1.082-3.543）					removed.pathologic	1.186（0.713-1.972）
other	0.748（0.105-5.313）					other	0.529（0.132-2.118）
AJCC T		<0.001		<0.001		AJCC T		0.002
T1	reference		reference			T1	reference
T2	1.507（1.336-1.701）		0.764（0.480-1.218）			T2	1.08（0.937-1.244）
T3	2.18（1.910-2.490）		1.374（0.918-2.058）			T3	1.187（1.032-1.366）
T4	2.664（2.294-3.094）		1.71（1.127-2.596）			T4	1.335（1.135-1.569）
AJCCN		<0.001		<0.001		AJCCN		＜0.001
N0	reference		reference			N0	reference
N1	1.868（1.522-2.292）		1.38（1.077-1.768）			N1	1.315（1.155-1.498）
N2a	2.848（1.573-5.155）		2.72991.442-5.163)			N2a	1.747（1.298-2.352）
N2b	2.566（2.048-3.216）		1.92691.425-2.603）			N2b	1.277（1.110-1.470）
N2c	2.738（2.105-3.560）		2.087（1.493-2.918）			N2c	1.318（1.164-1.492）
N3	6.33（3.283-12.205）		5.351（2.067-13.85）			N3	2.477（1.926-3.185）
AJCCM		<0.001				AJCCM		＜0.001
M0	reference					M0	reference
M1	4.466（3.161-6.308）					M1	3.082（2.498-3.802）
AJCCStage		<0.001		<0.001		AJCCStage		＜0.001		＜0.001
Stage I	reference		reference			Stage I	reference		reference
Stage II	1.511（1.332-1.713）		2.127（1.313-3.445）			Stage II	1.066（0.882-1.288）		1.069（0.885-1.292）
Stage III	2.062（1.801-2.361）		1.67（1.099-2.539）			Stage III	1.243（1.044-1.479）		1.277（1.073-1.521）
Stage IVa	2.614（2.271-3.009）		1.558（0.987-2.459）			Stage IVa	1.401（1.187-1.654）		1.515（1.282-1.790）
Stage IVb	3.56（1.907-6.645）		1.245（0.468-3.316）			Stage IVb	2.459（1.856-3.258）		2.907（2.191-3.856）
Stage IVc	6.137（4.326-8.705）		3.924（2.341-6.577）			Stage IVc	3.916（3.039-5.047）		4.004（3.104-5.164）
surgery		0.015		<0.001		surgery		＜0.001		＜0.001
No	reference		reference			No	reference		reference
Yes	0.882（0.798-0.976）		0.827（0.744-0.918）			Yes	0.809（0.725-0.902）		0.778（0.697-0.870）
radiotherapy		0.167				radiotherapy		＜0.001		＜0.001
No	0.65 (0.51-0.82)					No	reference		reference
Yes						Yes	0.55（0.445-0.679）		0.511（0.412-0.633）
chemotherapy		<0.001				chemotherapy		0.19
No	reference					No	reference
Yes	1.73（1.553-1.927）					Yes	0.95 (0.88-1)
