# Supplementary material for: Creation of a machine learning-based prognostic prediction model for various subtypes of laryngeal cancer
Source: Sci Rep. 2024 Mar 18;14:6484. doi: 10.1038/s41598-024-56687-x (PMC10948902; doi:10.1038/s41598-024-56687-x)
Supplement: Supplementary file 2 — Supplementary Table S2. [file 41598_2024_56687_MOESM2_ESM.xls]

## Sheet: Sheet1
The indicators of the Training dataset
Training dataset
Glottic laryngeal carcinoma	Model	C-index	IBS 1-Year	IBS 3-Year	IBS 5-Year	AUC 1-Year	AUC 3-Year	AUC 5-Year
	Cox	0.68429	0.0774228	0.169492	0.200071	0.749102	0.712999	0.714115
	RSF	0.706823	0.0719898	0.158683	0.192507	0.801005	0.745541	0.739181
	XGBoost	0.689429	0.0771734	0.166754	0.199377	0.752917	0.718627	0.718961
	GBM	0.687968	0.0849036	0.211462	0.232788	0.754339	0.714729	0.71872
	Deepsurv	0.682374	0.108676	0.181428	0.206294	0.73442	0.707704	0.717148
Non-glottic laryngeal carcinoma	Model	C-index	IBS 1-Year	IBS 3-Year	IBS 5-Year	AUC 1-Year	AUC 3-Year	AUC 5-Year
	Cox	0.628663	0.147136	0.226655	0.224303	0.683438	0.66111	0.66318
	RSF	0.673607	0.130322	0.207295	0.210076	0.781973	0.734027	0.724181
	XGBoost	0.652974	0.148799	0.247468	0.244795	0.71918	0.69442	0.698687
	GBM	0.655851	0.15591	0.277858	0.306986	0.729613	0.697589	0.691678
	Deepsurv	0.620367	0.151975	0.22796	0.231317	0.684742	0.65441	0.639112
